# Supplementary material for: New records of amphibians for Ha Nam Province, Vietnam
Source: Biodivers Data J. 2025 Sep 23;13:e159973. doi: 10.3897/BDJ.13.e159973 (PMC12485483; doi:10.3897/BDJ.13.e159973)
Supplement: XML Treatment for Micryletta hekouensis [file BDJ.13.e159973-treatment5.xml]

<!DOCTYPE tp:taxon-treatment
  PUBLIC "-//TaxonX//DTD Taxonomic Treatment Publishing DTD v0 20100105//EN" "tax-treatment-NSO.dtd">
<tp:taxon-treatment xmlns:tp="http://www.plazi.org/taxpub"><tp:treatment-meta><mixed-citation publication-type="journal"><person-group><name><surname>Pham</surname><given-names>Anh Van</given-names></name><name><surname>Nguyen</surname><given-names>Truong Quang</given-names></name><name><surname>Phan</surname><given-names>Tien Quang</given-names></name><name><surname>Le</surname><given-names>Minh Duc</given-names></name><name><surname>Pham</surname><given-names>Dung Tien</given-names></name><name><surname>Pham</surname><given-names>Cuong The</given-names></name></person-group><article-title>New records of amphibians for Ha Nam Province, Vietnam</article-title><source>Biodivers Data J</source><day>23</day><month>09</month><year>2025</year><volume>13</volume><pub-id pub-id-type="doi">10.3897/BDJ.13.e159973</pub-id></mixed-citation></tp:treatment-meta><tp:nomenclature><tp:taxon-name><object-id xmlns:xlink="http://www.w3.org/1999/xlink" content-type="arpha" xlink:type="simple">7F613987-5ED7-5335-8358-B46AE49F06C1</object-id><tp:taxon-name-part taxon-name-part-type="genus">Micryletta</tp:taxon-name-part> <tp:taxon-name-part taxon-name-part-type="species">hekouensis</tp:taxon-name-part></tp:taxon-name><tp:taxon-authority>Liu, Hou, Mo &amp; Rao, 2021</tp:taxon-authority></tp:nomenclature><tp:treatment-sec sec-type="materials"><title>Materials</title><list list-type="alpha-lower" list-content="occurrences"><list-item><p><bold>Type status:</bold> <named-content xmlns:xlink="http://www.w3.org/1999/xlink" content-type="dwc:typeStatus" xlink:type="simple">Other material</named-content>. <bold>Occurrence:</bold> catalogNumber: <named-content xmlns:xlink="http://www.w3.org/1999/xlink" content-type="dwc:catalogNumber" xlink:type="simple">IB A.6398</named-content>; individualCount: <named-content xmlns:xlink="http://www.w3.org/1999/xlink" content-type="dwc:individualCount" xlink:type="simple">1</named-content>; sex: <named-content xmlns:xlink="http://www.w3.org/1999/xlink" content-type="dwc:sex" xlink:type="simple">male</named-content>; lifeStage: <named-content xmlns:xlink="http://www.w3.org/1999/xlink" content-type="dwc:lifeStage" xlink:type="simple">adult</named-content>; occurrenceID: <named-content xmlns:xlink="http://www.w3.org/1999/xlink" content-type="dwc:occurrenceID" xlink:type="simple">9B505AB8-0DE7-56F1-852F-C9244A81B4EF</named-content>; <bold>Taxon:</bold> scientificNameID: <named-content xmlns:xlink="http://www.w3.org/1999/xlink" content-type="dwc:scientificNameID" xlink:type="simple"><italic><tp:taxon-name><tp:taxon-name-part taxon-name-part-type="genus" reg="Micryletta">Micryletta</tp:taxon-name-part> <tp:taxon-name-part taxon-name-part-type="species" reg="hekouensis">hekouensis</tp:taxon-name-part></tp:taxon-name></italic></named-content>; scientificName: <named-content xmlns:xlink="http://www.w3.org/1999/xlink" content-type="dwc:scientificName" xlink:type="simple"><italic><tp:taxon-name><tp:taxon-name-part taxon-name-part-type="genus" reg="Micryletta">Micryletta</tp:taxon-name-part> <tp:taxon-name-part taxon-name-part-type="species" reg="hekouensis">hekouensis</tp:taxon-name-part></tp:taxon-name></italic></named-content>; class: <named-content xmlns:xlink="http://www.w3.org/1999/xlink" content-type="dwc:class" xlink:type="simple"><tp:taxon-name><tp:taxon-name-part taxon-name-part-type="class">Amphibia</tp:taxon-name-part></tp:taxon-name></named-content>; order: <named-content xmlns:xlink="http://www.w3.org/1999/xlink" content-type="dwc:order" xlink:type="simple"><tp:taxon-name><tp:taxon-name-part taxon-name-part-type="order">Anura</tp:taxon-name-part></tp:taxon-name></named-content>; family: <named-content xmlns:xlink="http://www.w3.org/1999/xlink" content-type="dwc:family" xlink:type="simple"><tp:taxon-name><tp:taxon-name-part taxon-name-part-type="family">Microhylidae</tp:taxon-name-part></tp:taxon-name></named-content>; genus: <named-content xmlns:xlink="http://www.w3.org/1999/xlink" content-type="dwc:genus" xlink:type="simple"><tp:taxon-name><tp:taxon-name-part taxon-name-part-type="genus">Micryletta</tp:taxon-name-part></tp:taxon-name></named-content>; specificEpithet: <named-content xmlns:xlink="http://www.w3.org/1999/xlink" content-type="dwc:specificEpithet" xlink:type="simple"><italic><tp:taxon-name><tp:taxon-name-part taxon-name-part-type="genus" reg="Micryletta"/><tp:taxon-name-part taxon-name-part-type="species" reg="hekouensis">hekouensis</tp:taxon-name-part></tp:taxon-name></italic></named-content>; scientificNameAuthorship: <named-content xmlns:xlink="http://www.w3.org/1999/xlink" content-type="dwc:scientificNameAuthorship" xlink:type="simple">Liu, Hou, Mo &amp; Rao, 2021</named-content>; <bold>Location:</bold> country: <named-content xmlns:xlink="http://www.w3.org/1999/xlink" content-type="dwc:country" xlink:type="simple">Vietnam</named-content>; countryCode: <named-content xmlns:xlink="http://www.w3.org/1999/xlink" content-type="dwc:countryCode" xlink:type="simple">VN</named-content>; stateProvince: <named-content xmlns:xlink="http://www.w3.org/1999/xlink" content-type="dwc:stateProvince" xlink:type="simple">Ha Nam</named-content>; county: <named-content xmlns:xlink="http://www.w3.org/1999/xlink" content-type="dwc:county" xlink:type="simple">Kim Bang</named-content>; municipality: <named-content xmlns:xlink="http://www.w3.org/1999/xlink" content-type="dwc:municipality" xlink:type="simple">Kim Bang</named-content>; locality: <named-content xmlns:xlink="http://www.w3.org/1999/xlink" content-type="dwc:locality" xlink:type="simple">Kim Bang SHCA</named-content>; verbatimElevation: <named-content xmlns:xlink="http://www.w3.org/1999/xlink" content-type="dwc:verbatimElevation" xlink:type="simple">24 m</named-content>; verbatimLatitude: <named-content xmlns:xlink="http://www.w3.org/1999/xlink" content-type="dwc:verbatimLatitude" xlink:type="simple">20°45.637'N</named-content>; verbatimLongitude: <named-content xmlns:xlink="http://www.w3.org/1999/xlink" content-type="dwc:verbatimLongitude" xlink:type="simple">105°80.930'E</named-content>; verbatimCoordinateSystem: <named-content xmlns:xlink="http://www.w3.org/1999/xlink" content-type="dwc:verbatimCoordinateSystem" xlink:type="simple">WGS84</named-content>; <bold>Event:</bold> eventDate: <named-content xmlns:xlink="http://www.w3.org/1999/xlink" content-type="dwc:eventDate" xlink:type="simple">25 April 2025</named-content>; eventRemarks: <named-content xmlns:xlink="http://www.w3.org/1999/xlink" content-type="dwc:eventRemarks" xlink:type="simple">collected by Nguyen QT, Pham TC, Phan QT, and Pham VA</named-content>; <bold>Record Level:</bold> language: <named-content xmlns:xlink="http://www.w3.org/1999/xlink" content-type="dwc:language" xlink:type="simple">en</named-content>; collectionCode: <named-content xmlns:xlink="http://www.w3.org/1999/xlink" content-type="dwc:collectionCode" xlink:type="simple">Amphibians</named-content>; basisOfRecord: <named-content xmlns:xlink="http://www.w3.org/1999/xlink" content-type="dwc:basisOfRecord" xlink:type="simple">PreservedSpecimen</named-content></p></list-item><list-item><p><bold>Type status:</bold> <named-content xmlns:xlink="http://www.w3.org/1999/xlink" content-type="dwc:typeStatus" xlink:type="simple">Other material</named-content>. <bold>Occurrence:</bold> catalogNumber: <named-content xmlns:xlink="http://www.w3.org/1999/xlink" content-type="dwc:catalogNumber" xlink:type="simple">IB A.6399</named-content>; individualCount: <named-content xmlns:xlink="http://www.w3.org/1999/xlink" content-type="dwc:individualCount" xlink:type="simple">1</named-content>; sex: <named-content xmlns:xlink="http://www.w3.org/1999/xlink" content-type="dwc:sex" xlink:type="simple">female</named-content>; lifeStage: <named-content xmlns:xlink="http://www.w3.org/1999/xlink" content-type="dwc:lifeStage" xlink:type="simple">adult</named-content>; occurrenceID: <named-content xmlns:xlink="http://www.w3.org/1999/xlink" content-type="dwc:occurrenceID" xlink:type="simple">9101472E-4D42-5867-BEE4-1BE6BB35F512</named-content>; <bold>Taxon:</bold> scientificNameID: <named-content xmlns:xlink="http://www.w3.org/1999/xlink" content-type="dwc:scientificNameID" xlink:type="simple"><italic><tp:taxon-name><tp:taxon-name-part taxon-name-part-type="genus" reg="Micryletta">Micryletta</tp:taxon-name-part> <tp:taxon-name-part taxon-name-part-type="species" reg="hekouensis">hekouensis</tp:taxon-name-part></tp:taxon-name></italic></named-content>; scientificName: <named-content xmlns:xlink="http://www.w3.org/1999/xlink" content-type="dwc:scientificName" xlink:type="simple"><italic><tp:taxon-name><tp:taxon-name-part taxon-name-part-type="genus" reg="Micryletta">Micryletta</tp:taxon-name-part> <tp:taxon-name-part taxon-name-part-type="species" reg="hekouensis">hekouensis</tp:taxon-name-part></tp:taxon-name></italic></named-content>; class: <named-content xmlns:xlink="http://www.w3.org/1999/xlink" content-type="dwc:class" xlink:type="simple"><tp:taxon-name><tp:taxon-name-part taxon-name-part-type="class">Amphibia</tp:taxon-name-part></tp:taxon-name></named-content>; order: <named-content xmlns:xlink="http://www.w3.org/1999/xlink" content-type="dwc:order" xlink:type="simple"><tp:taxon-name><tp:taxon-name-part taxon-name-part-type="order">Anura</tp:taxon-name-part></tp:taxon-name></named-content>; family: <named-content xmlns:xlink="http://www.w3.org/1999/xlink" content-type="dwc:family" xlink:type="simple"><tp:taxon-name><tp:taxon-name-part taxon-name-part-type="family">Microhylidae</tp:taxon-name-part></tp:taxon-name></named-content>; genus: <named-content xmlns:xlink="http://www.w3.org/1999/xlink" content-type="dwc:genus" xlink:type="simple"><tp:taxon-name><tp:taxon-name-part taxon-name-part-type="genus">Micryletta</tp:taxon-name-part></tp:taxon-name></named-content>; specificEpithet: <named-content xmlns:xlink="http://www.w3.org/1999/xlink" content-type="dwc:specificEpithet" xlink:type="simple"><italic><tp:taxon-name><tp:taxon-name-part taxon-name-part-type="genus" reg="Micryletta"/><tp:taxon-name-part taxon-name-part-type="species" reg="hekouensis">hekouensis</tp:taxon-name-part></tp:taxon-name></italic></named-content>; scientificNameAuthorship: <named-content xmlns:xlink="http://www.w3.org/1999/xlink" content-type="dwc:scientificNameAuthorship" xlink:type="simple">Liu, Hou, Mo &amp; Rao, 2021</named-content>; <bold>Location:</bold> country: <named-content xmlns:xlink="http://www.w3.org/1999/xlink" content-type="dwc:country" xlink:type="simple">Vietnam</named-content>; countryCode: <named-content xmlns:xlink="http://www.w3.org/1999/xlink" content-type="dwc:countryCode" xlink:type="simple">VN</named-content>; stateProvince: <named-content xmlns:xlink="http://www.w3.org/1999/xlink" content-type="dwc:stateProvince" xlink:type="simple">Ha Nam</named-content>; county: <named-content xmlns:xlink="http://www.w3.org/1999/xlink" content-type="dwc:county" xlink:type="simple">Kim Bang</named-content>; municipality: <named-content xmlns:xlink="http://www.w3.org/1999/xlink" content-type="dwc:municipality" xlink:type="simple">Kim Bang</named-content>; locality: <named-content xmlns:xlink="http://www.w3.org/1999/xlink" content-type="dwc:locality" xlink:type="simple">Kim Bang SHCA</named-content>; verbatimElevation: <named-content xmlns:xlink="http://www.w3.org/1999/xlink" content-type="dwc:verbatimElevation" xlink:type="simple">24 m</named-content>; verbatimLatitude: <named-content xmlns:xlink="http://www.w3.org/1999/xlink" content-type="dwc:verbatimLatitude" xlink:type="simple">20°45.637'N</named-content>; verbatimLongitude: <named-content xmlns:xlink="http://www.w3.org/1999/xlink" content-type="dwc:verbatimLongitude" xlink:type="simple">105°80.930'E</named-content>; verbatimCoordinateSystem: <named-content xmlns:xlink="http://www.w3.org/1999/xlink" content-type="dwc:verbatimCoordinateSystem" xlink:type="simple">WGS84</named-content>; <bold>Event:</bold> eventDate: <named-content xmlns:xlink="http://www.w3.org/1999/xlink" content-type="dwc:eventDate" xlink:type="simple">25 April 2025</named-content>; eventRemarks: <named-content xmlns:xlink="http://www.w3.org/1999/xlink" content-type="dwc:eventRemarks" xlink:type="simple">collected by Nguyen QT, Pham TC, Phan QT, and Pham VA</named-content>; <bold>Record Level:</bold> language: <named-content xmlns:xlink="http://www.w3.org/1999/xlink" content-type="dwc:language" xlink:type="simple">en</named-content>; collectionCode: <named-content xmlns:xlink="http://www.w3.org/1999/xlink" content-type="dwc:collectionCode" xlink:type="simple">Amphibians</named-content>; basisOfRecord: <named-content xmlns:xlink="http://www.w3.org/1999/xlink" content-type="dwc:basisOfRecord" xlink:type="simple">PreservedSpecimen</named-content></p></list-item></list></tp:treatment-sec><tp:treatment-sec sec-type="Description"><title>Description</title><p>Morphological characters of the specimens from Ha Nam Province agreed well with the descriptions of <xref ref-type="bibr" rid="B13045904">Liu et al. (2021)</xref> and <xref ref-type="bibr" rid="B13045944">Nguyen et al. (2024)</xref>: SVL 22.3 mm in male (n = 1) and 27.5 mm in female (n = 1); head wider than long (HW 6.9 mm, HL 6.2 mm in male; HW 7.8 mm, HL 7.2 mm in female); snout abruptly round in dorsal view and slightly acuminate in profile, longer than eye (RL 3.3 mm, ED 2.5 mm in male; RL 3.9 mm, ED 2.9 mm in female); interorbital distance 1.9–2.3 times broader than upper eyelid (UEW 1.4 mm, IOD 3.2 mm in male; UEW 2.0 mm, IOD 3.8 mm in female); tympanum visible, round (TD 0.6 mm in male, 0.8 mm in female); vomerine teeth absent; tongue oval, with no notch at posterior tip; external vocal sac present in males. Fore-limb slender (HAL 11.9 mm in male and 14.2 mm in female); fingers free of webbing, tips round and not dilated; nuptial pad absent. Hind-limb slender, tibia longer than thigh (TbL 10.9 mm, FL 10.0 mm in male; TbL 12.5 mm, FL 11.8 mm in female); toe tips round and not dilated; webbing between toes absent; subarticular tubercle present; inner and outer metatarsal tubercles present; tibio-tarsal articulation reaching level of front of eye. Dorsal skin smooth, without dorsolateral fold, flanks and hind-limb with small tubercles; ventral skin smooth. Colouration in life: dorsal surface of head and body as well as upper arm golden, back with two indistinct parallel longitudinal grey stripes; lateral sides of head and body black; ventral side of body and limbs pinkish-brown, chin region brownish-black; chest and lateral region of belly with small and irregular white marbling (Figs <xref ref-type="fig" rid="F13046084">10</xref>, <xref ref-type="fig" rid="F13046086">11</xref>).</p></tp:treatment-sec><tp:treatment-sec sec-type="Distribution"><title>Distribution</title><p>In Vietnam, this species is recently known from Hai Phong City and Ninh Binh Province (<xref ref-type="bibr" rid="B13045944">Nguyen et al. 2024</xref>, <xref ref-type="bibr" rid="B13046060">Frost 2025</xref>). Elsewhere, this species is only known from China (<xref ref-type="bibr" rid="B13046060">Frost 2025</xref>).</p></tp:treatment-sec><tp:treatment-sec sec-type="Ecology"><title>Ecology</title><p>Specimens of <italic><tp:taxon-name><tp:taxon-name-part taxon-name-part-type="genus" reg="Micryletta">Micryletta</tp:taxon-name-part> <tp:taxon-name-part taxon-name-part-type="species" reg="hekouensis">hekouensis</tp:taxon-name-part></tp:taxon-name></italic> were found on the ground near a small stream between 19:30 h and 21:30 h. Males were recorded calling at the site and tadpoles were observed in temporary water puddles. The surrounding habitat was a mixed secondary forest of small hardwood and shrubs.</p></tp:treatment-sec><tp:treatment-sec sec-type="Conservation"><title>Conservation</title><p>Conservation status. Not evaluated (<xref ref-type="bibr" rid="B13469561">IUCN 2025</xref>).</p></tp:treatment-sec><tp:treatment-sec><!--Section generated to contain objects referenced in tp:taxon-treatment.--><fig id="F13046084" position="float" orientation="portrait"><object-id xmlns:xlink="http://www.w3.org/1999/xlink" content-type="arpha" xlink:type="simple">1B97FFF0-55CF-528D-AF89-5A8D087B6178</object-id><object-id xmlns:xlink="http://www.w3.org/1999/xlink" content-type="doi" xlink:type="simple">10.3897/BDJ.13.e159973.figure1</object-id><label>Figure 10.</label><caption><p><italic><tp:taxon-name><tp:taxon-name-part taxon-name-part-type="genus" reg="Micryletta">Micryletta</tp:taxon-name-part> <tp:taxon-name-part taxon-name-part-type="species" reg="hekouensis">hekouensis</tp:taxon-name-part></tp:taxon-name></italic> (adult male, IB A.6398).</p></caption><graphic xmlns:xlink="http://www.w3.org/1999/xlink" xlink:href="bdj-13-e159973-g010.jpg" position="float" id="oo_1332194.jpg" orientation="portrait" xlink:type="simple"><uri content-type="original_file" xlink:type="simple">https://binary.pensoft.net/fig/1332194</uri></graphic></fig><fig id="F13046086" position="float" orientation="portrait"><object-id xmlns:xlink="http://www.w3.org/1999/xlink" content-type="arpha" xlink:type="simple">12526193-BE46-5F46-87AA-749C0A1404DB</object-id><object-id xmlns:xlink="http://www.w3.org/1999/xlink" content-type="doi" xlink:type="simple">10.3897/BDJ.13.e159973.figure4</object-id><label>Figure 11.</label><caption><p><italic><tp:taxon-name><tp:taxon-name-part taxon-name-part-type="genus" reg="Micryletta">Micryletta</tp:taxon-name-part> <tp:taxon-name-part taxon-name-part-type="species" reg="hekouensis">hekouensis</tp:taxon-name-part></tp:taxon-name></italic> (adult female, IB A.6399).</p></caption><graphic xmlns:xlink="http://www.w3.org/1999/xlink" xlink:href="bdj-13-e159973-g011.jpg" position="float" id="oo_1332195.jpg" orientation="portrait" xlink:type="simple"><uri content-type="original_file" xlink:type="simple">https://binary.pensoft.net/fig/1332195</uri></graphic></fig></tp:treatment-sec><ref-list><ref id="B13045904"><element-citation xmlns:xlink="http://www.w3.org/1999/xlink" publication-type="article" xlink:type="simple"><person-group person-group-type="author"><name name-style="western"><surname>Liu</surname><given-names>S.</given-names></name><name name-style="western"><surname>Hou</surname><given-names>M.</given-names></name><name name-style="western"><surname>Mo</surname><given-names>M.</given-names></name><name name-style="western"><surname>Rao</surname><given-names>D.</given-names></name></person-group><year>2021</year><article-title>A new species of <italic><tp:taxon-name><tp:taxon-name-part taxon-name-part-type="genus" reg="Micryletta">Micryletta</tp:taxon-name-part></tp:taxon-name></italic> Dubois, 1987 (<tp:taxon-name><tp:taxon-name-part taxon-name-part-type="order">Anura</tp:taxon-name-part></tp:taxon-name>, <tp:taxon-name><tp:taxon-name-part taxon-name-part-type="family">Microhylidae</tp:taxon-name-part></tp:taxon-name>) from Yunnan Province, China</article-title><source>Herpetozoa</source><volume>34</volume><fpage>131</fpage><lpage>140</lpage><pub-id pub-id-type="doi">10.3897/herpetozoa.34.e69755.</pub-id></element-citation></ref><ref id="B13045944"><element-citation xmlns:xlink="http://www.w3.org/1999/xlink" publication-type="article" xlink:type="simple"><person-group person-group-type="author"><name name-style="western"><surname>Nguyen</surname><given-names>T. V.</given-names></name><name name-style="western"><surname>Liu</surname><given-names>S.</given-names></name><name name-style="western"><surname>Tran</surname><given-names>V. T.</given-names></name><name name-style="western"><surname>Tran</surname><given-names>T. G.</given-names></name><name name-style="western"><surname>Trofimets</surname><given-names>A. V.</given-names></name><name name-style="western"><surname>Dau</surname><given-names>Q. V.</given-names></name><name name-style="western"><surname>Poyarkov</surname><given-names>N. A.</given-names></name></person-group><year>2024</year><article-title>Range extension and expanded description of <italic><tp:taxon-name><tp:taxon-name-part taxon-name-part-type="genus" reg="Micryletta">Micryletta</tp:taxon-name-part> <tp:taxon-name-part taxon-name-part-type="species" reg="hekouensis">hekouensis</tp:taxon-name-part></tp:taxon-name></italic> Liu, Hou, Mo &amp; Rao, 2021 (<tp:taxon-name><tp:taxon-name-part taxon-name-part-type="class">Amphibia</tp:taxon-name-part></tp:taxon-name>, <tp:taxon-name><tp:taxon-name-part taxon-name-part-type="order">Anura</tp:taxon-name-part></tp:taxon-name>, <tp:taxon-name><tp:taxon-name-part taxon-name-part-type="family">Microhylidae</tp:taxon-name-part></tp:taxon-name>), with comments on <italic><tp:taxon-name><tp:taxon-name-part taxon-name-part-type="genus" reg="Micryletta">Micryletta</tp:taxon-name-part></tp:taxon-name></italic> of northern Vietnam</article-title><source>Herpetozoa</source><volume>37</volume><fpage>111</fpage><lpage>121</lpage><pub-id pub-id-type="doi">10.3897/herpetozoa.37.e120524</pub-id></element-citation></ref><ref id="B13046060"><element-citation xmlns:xlink="http://www.w3.org/1999/xlink" publication-type="website" xlink:type="simple"><person-group person-group-type="author"><name name-style="western"><surname>Frost</surname><given-names>D. R.</given-names></name></person-group><article-title>Amphibian species of the world: An Online Reference, ver. 6.2, American Museum of Natural History, New York</article-title><uri xlink:type="simple">http://research.amnh.org/herpetology/amphibia/index.php</uri><date-in-citation content-type="access-date">2025-05-15T00:05:25+00:00</date-in-citation></element-citation></ref><ref id="B13469561"><element-citation xmlns:xlink="http://www.w3.org/1999/xlink" publication-type="website" xlink:type="simple"><person-group person-group-type="author"><name name-style="western"><surname>IUCN</surname></name></person-group><article-title>The IUCN Red List of Threatened Species</article-title><uri xlink:type="simple">http://www.iucnredlist.org</uri><date-in-citation content-type="access-date">2025-08-15T00:05:25+00:00</date-in-citation></element-citation></ref></ref-list></tp:taxon-treatment>
