# Supplementary material for: New records of amphibians for Ha Nam Province, Vietnam
Source: Biodivers Data J. 2025 Sep 23;13:e159973. doi: 10.3897/BDJ.13.e159973 (PMC12485483; doi:10.3897/BDJ.13.e159973)
Supplement: XML Treatment for Hylarana annamitica [file BDJ.13.e159973-treatment7.xml]

<!DOCTYPE tp:taxon-treatment
  PUBLIC "-//TaxonX//DTD Taxonomic Treatment Publishing DTD v0 20100105//EN" "tax-treatment-NSO.dtd">
<tp:taxon-treatment xmlns:tp="http://www.plazi.org/taxpub"><tp:treatment-meta><mixed-citation publication-type="journal"><person-group><name><surname>Pham</surname><given-names>Anh Van</given-names></name><name><surname>Nguyen</surname><given-names>Truong Quang</given-names></name><name><surname>Phan</surname><given-names>Tien Quang</given-names></name><name><surname>Le</surname><given-names>Minh Duc</given-names></name><name><surname>Pham</surname><given-names>Dung Tien</given-names></name><name><surname>Pham</surname><given-names>Cuong The</given-names></name></person-group><article-title>New records of amphibians for Ha Nam Province, Vietnam</article-title><source>Biodivers Data J</source><day>23</day><month>09</month><year>2025</year><volume>13</volume><pub-id pub-id-type="doi">10.3897/BDJ.13.e159973</pub-id></mixed-citation></tp:treatment-meta><tp:nomenclature><tp:taxon-name><object-id xmlns:xlink="http://www.w3.org/1999/xlink" content-type="arpha" xlink:type="simple">4DDB41F6-0CD3-526A-B30E-B6831FB2F0DD</object-id><tp:taxon-name-part taxon-name-part-type="genus">Hylarana</tp:taxon-name-part> <tp:taxon-name-part taxon-name-part-type="species">annamitica</tp:taxon-name-part></tp:taxon-name><tp:taxon-authority>(Sheridan &amp; Stuart, 2018)</tp:taxon-authority></tp:nomenclature><tp:treatment-sec sec-type="materials"><title>Materials</title><list list-type="alpha-lower" list-content="occurrences"><list-item><p><bold>Type status:</bold> <named-content xmlns:xlink="http://www.w3.org/1999/xlink" content-type="dwc:typeStatus" xlink:type="simple">Other material</named-content>. <bold>Occurrence:</bold> catalogNumber: <named-content xmlns:xlink="http://www.w3.org/1999/xlink" content-type="dwc:catalogNumber" xlink:type="simple">IB A.6402</named-content>; individualCount: <named-content xmlns:xlink="http://www.w3.org/1999/xlink" content-type="dwc:individualCount" xlink:type="simple">1</named-content>; sex: <named-content xmlns:xlink="http://www.w3.org/1999/xlink" content-type="dwc:sex" xlink:type="simple">male</named-content>; lifeStage: <named-content xmlns:xlink="http://www.w3.org/1999/xlink" content-type="dwc:lifeStage" xlink:type="simple">adult</named-content>; occurrenceID: <named-content xmlns:xlink="http://www.w3.org/1999/xlink" content-type="dwc:occurrenceID" xlink:type="simple">64B66777-6AD0-54D9-89BF-C188F8015D34</named-content>; <bold>Taxon:</bold> scientificNameID: <named-content xmlns:xlink="http://www.w3.org/1999/xlink" content-type="dwc:scientificNameID" xlink:type="simple"><italic><tp:taxon-name><tp:taxon-name-part taxon-name-part-type="genus" reg="Hylarana">Hylarana</tp:taxon-name-part> <tp:taxon-name-part taxon-name-part-type="species" reg="annamitica">annamitica</tp:taxon-name-part></tp:taxon-name></italic></named-content>; scientificName: <named-content xmlns:xlink="http://www.w3.org/1999/xlink" content-type="dwc:scientificName" xlink:type="simple"><italic><tp:taxon-name><tp:taxon-name-part taxon-name-part-type="genus" reg="Hylarana">Hylarana</tp:taxon-name-part> <tp:taxon-name-part taxon-name-part-type="species" reg="annamitica">annamitica</tp:taxon-name-part></tp:taxon-name></italic></named-content>; class: <named-content xmlns:xlink="http://www.w3.org/1999/xlink" content-type="dwc:class" xlink:type="simple"><tp:taxon-name><tp:taxon-name-part taxon-name-part-type="class">Amphibia</tp:taxon-name-part></tp:taxon-name></named-content>; order: <named-content xmlns:xlink="http://www.w3.org/1999/xlink" content-type="dwc:order" xlink:type="simple"><tp:taxon-name><tp:taxon-name-part taxon-name-part-type="order">Anura</tp:taxon-name-part></tp:taxon-name></named-content>; family: <named-content xmlns:xlink="http://www.w3.org/1999/xlink" content-type="dwc:family" xlink:type="simple"><tp:taxon-name><tp:taxon-name-part taxon-name-part-type="family">Ranidae</tp:taxon-name-part></tp:taxon-name></named-content>; genus: <named-content xmlns:xlink="http://www.w3.org/1999/xlink" content-type="dwc:genus" xlink:type="simple"><tp:taxon-name><tp:taxon-name-part taxon-name-part-type="genus">Hylarana</tp:taxon-name-part></tp:taxon-name></named-content>; specificEpithet: <named-content xmlns:xlink="http://www.w3.org/1999/xlink" content-type="dwc:specificEpithet" xlink:type="simple"><italic><tp:taxon-name><tp:taxon-name-part taxon-name-part-type="genus" reg="Hylarana"/><tp:taxon-name-part taxon-name-part-type="species" reg="annamitica">annamitica</tp:taxon-name-part></tp:taxon-name></italic></named-content>; scientificNameAuthorship: <named-content xmlns:xlink="http://www.w3.org/1999/xlink" content-type="dwc:scientificNameAuthorship" xlink:type="simple">(Sheridan &amp; Stuart, 2018)</named-content>; <bold>Location:</bold> country: <named-content xmlns:xlink="http://www.w3.org/1999/xlink" content-type="dwc:country" xlink:type="simple">Vietnam</named-content>; countryCode: <named-content xmlns:xlink="http://www.w3.org/1999/xlink" content-type="dwc:countryCode" xlink:type="simple">VN</named-content>; stateProvince: <named-content xmlns:xlink="http://www.w3.org/1999/xlink" content-type="dwc:stateProvince" xlink:type="simple">Ha Nam</named-content>; county: <named-content xmlns:xlink="http://www.w3.org/1999/xlink" content-type="dwc:county" xlink:type="simple">Kim Bang</named-content>; municipality: <named-content xmlns:xlink="http://www.w3.org/1999/xlink" content-type="dwc:municipality" xlink:type="simple">Kim Bang</named-content>; locality: <named-content xmlns:xlink="http://www.w3.org/1999/xlink" content-type="dwc:locality" xlink:type="simple">Kim Bang SHCA</named-content>; verbatimElevation: <named-content xmlns:xlink="http://www.w3.org/1999/xlink" content-type="dwc:verbatimElevation" xlink:type="simple">52 m</named-content>; verbatimLatitude: <named-content xmlns:xlink="http://www.w3.org/1999/xlink" content-type="dwc:verbatimLatitude" xlink:type="simple">20°52.230'N</named-content>; verbatimLongitude: <named-content xmlns:xlink="http://www.w3.org/1999/xlink" content-type="dwc:verbatimLongitude" xlink:type="simple">105°81.909'E</named-content>; verbatimCoordinateSystem: <named-content xmlns:xlink="http://www.w3.org/1999/xlink" content-type="dwc:verbatimCoordinateSystem" xlink:type="simple">WGS84</named-content>; <bold>Event:</bold> eventDate: <named-content xmlns:xlink="http://www.w3.org/1999/xlink" content-type="dwc:eventDate" xlink:type="simple">24 April 2025</named-content>; eventRemarks: <named-content xmlns:xlink="http://www.w3.org/1999/xlink" content-type="dwc:eventRemarks" xlink:type="simple">collected by Nguyen QT, Pham TC, Phan QT, and Pham VA</named-content>; <bold>Record Level:</bold> language: <named-content xmlns:xlink="http://www.w3.org/1999/xlink" content-type="dwc:language" xlink:type="simple">en</named-content>; collectionCode: <named-content xmlns:xlink="http://www.w3.org/1999/xlink" content-type="dwc:collectionCode" xlink:type="simple">Amphibians</named-content>; basisOfRecord: <named-content xmlns:xlink="http://www.w3.org/1999/xlink" content-type="dwc:basisOfRecord" xlink:type="simple">PreservedSpecimen</named-content></p></list-item><list-item><p><bold>Type status:</bold> <named-content xmlns:xlink="http://www.w3.org/1999/xlink" content-type="dwc:typeStatus" xlink:type="simple">Other material</named-content>. <bold>Occurrence:</bold> catalogNumber: <named-content xmlns:xlink="http://www.w3.org/1999/xlink" content-type="dwc:catalogNumber" xlink:type="simple">IB A.6403</named-content>; individualCount: <named-content xmlns:xlink="http://www.w3.org/1999/xlink" content-type="dwc:individualCount" xlink:type="simple">1</named-content>; sex: <named-content xmlns:xlink="http://www.w3.org/1999/xlink" content-type="dwc:sex" xlink:type="simple">male</named-content>; lifeStage: <named-content xmlns:xlink="http://www.w3.org/1999/xlink" content-type="dwc:lifeStage" xlink:type="simple">adult</named-content>; occurrenceID: <named-content xmlns:xlink="http://www.w3.org/1999/xlink" content-type="dwc:occurrenceID" xlink:type="simple">39EAD54F-64E2-5C7A-BFDE-6E50ED7EF0CA</named-content>; <bold>Taxon:</bold> scientificNameID: <named-content xmlns:xlink="http://www.w3.org/1999/xlink" content-type="dwc:scientificNameID" xlink:type="simple"><italic><tp:taxon-name><tp:taxon-name-part taxon-name-part-type="genus" reg="Hylarana">Hylarana</tp:taxon-name-part> <tp:taxon-name-part taxon-name-part-type="species" reg="annamitica">annamitica</tp:taxon-name-part></tp:taxon-name></italic></named-content>; scientificName: <named-content xmlns:xlink="http://www.w3.org/1999/xlink" content-type="dwc:scientificName" xlink:type="simple"><italic><tp:taxon-name><tp:taxon-name-part taxon-name-part-type="genus" reg="Hylarana">Hylarana</tp:taxon-name-part> <tp:taxon-name-part taxon-name-part-type="species" reg="annamitica">annamitica</tp:taxon-name-part></tp:taxon-name></italic></named-content>; class: <named-content xmlns:xlink="http://www.w3.org/1999/xlink" content-type="dwc:class" xlink:type="simple"><tp:taxon-name><tp:taxon-name-part taxon-name-part-type="class">Amphibia</tp:taxon-name-part></tp:taxon-name></named-content>; order: <named-content xmlns:xlink="http://www.w3.org/1999/xlink" content-type="dwc:order" xlink:type="simple"><tp:taxon-name><tp:taxon-name-part taxon-name-part-type="order">Anura</tp:taxon-name-part></tp:taxon-name></named-content>; family: <named-content xmlns:xlink="http://www.w3.org/1999/xlink" content-type="dwc:family" xlink:type="simple"><tp:taxon-name><tp:taxon-name-part taxon-name-part-type="family">Ranidae</tp:taxon-name-part></tp:taxon-name></named-content>; genus: <named-content xmlns:xlink="http://www.w3.org/1999/xlink" content-type="dwc:genus" xlink:type="simple"><tp:taxon-name><tp:taxon-name-part taxon-name-part-type="genus">Hylarana</tp:taxon-name-part></tp:taxon-name></named-content>; specificEpithet: <named-content xmlns:xlink="http://www.w3.org/1999/xlink" content-type="dwc:specificEpithet" xlink:type="simple"><italic><tp:taxon-name><tp:taxon-name-part taxon-name-part-type="genus" reg="Hylarana"/><tp:taxon-name-part taxon-name-part-type="species" reg="annamitica">annamitica</tp:taxon-name-part></tp:taxon-name></italic></named-content>; scientificNameAuthorship: <named-content xmlns:xlink="http://www.w3.org/1999/xlink" content-type="dwc:scientificNameAuthorship" xlink:type="simple">(Sheridan &amp; Stuart, 2018)</named-content>; <bold>Location:</bold> country: <named-content xmlns:xlink="http://www.w3.org/1999/xlink" content-type="dwc:country" xlink:type="simple">Vietnam</named-content>; countryCode: <named-content xmlns:xlink="http://www.w3.org/1999/xlink" content-type="dwc:countryCode" xlink:type="simple">VN</named-content>; stateProvince: <named-content xmlns:xlink="http://www.w3.org/1999/xlink" content-type="dwc:stateProvince" xlink:type="simple">Ha Nam</named-content>; county: <named-content xmlns:xlink="http://www.w3.org/1999/xlink" content-type="dwc:county" xlink:type="simple">Kim Bang</named-content>; municipality: <named-content xmlns:xlink="http://www.w3.org/1999/xlink" content-type="dwc:municipality" xlink:type="simple">Kim Bang</named-content>; locality: <named-content xmlns:xlink="http://www.w3.org/1999/xlink" content-type="dwc:locality" xlink:type="simple">Kim Bang SHCA</named-content>; verbatimElevation: <named-content xmlns:xlink="http://www.w3.org/1999/xlink" content-type="dwc:verbatimElevation" xlink:type="simple">52 m</named-content>; verbatimLatitude: <named-content xmlns:xlink="http://www.w3.org/1999/xlink" content-type="dwc:verbatimLatitude" xlink:type="simple">20°52.230'N</named-content>; verbatimLongitude: <named-content xmlns:xlink="http://www.w3.org/1999/xlink" content-type="dwc:verbatimLongitude" xlink:type="simple">105°81.909'E</named-content>; verbatimCoordinateSystem: <named-content xmlns:xlink="http://www.w3.org/1999/xlink" content-type="dwc:verbatimCoordinateSystem" xlink:type="simple">WGS84</named-content>; <bold>Event:</bold> eventDate: <named-content xmlns:xlink="http://www.w3.org/1999/xlink" content-type="dwc:eventDate" xlink:type="simple">24 April 2025</named-content>; eventRemarks: <named-content xmlns:xlink="http://www.w3.org/1999/xlink" content-type="dwc:eventRemarks" xlink:type="simple">collected by Nguyen QT, Pham TC, Phan QT, and Pham VA</named-content>; <bold>Record Level:</bold> language: <named-content xmlns:xlink="http://www.w3.org/1999/xlink" content-type="dwc:language" xlink:type="simple">en</named-content>; collectionCode: <named-content xmlns:xlink="http://www.w3.org/1999/xlink" content-type="dwc:collectionCode" xlink:type="simple">Amphibians</named-content>; basisOfRecord: <named-content xmlns:xlink="http://www.w3.org/1999/xlink" content-type="dwc:basisOfRecord" xlink:type="simple">PreservedSpecimen</named-content></p></list-item></list></tp:treatment-sec><tp:treatment-sec sec-type="Description"><title>Description</title><p>Morphological characters of the specimens from Ha Nam Province agreed well with the descriptions of <xref ref-type="bibr" rid="B13045976">Sheridan and Stuart (2018)</xref> and <xref ref-type="bibr" rid="B13046011">To et al. (2025)</xref>: SVL 40.1–40.4 mm in males (n = 2); head longer than wide (HW 14.2–14.8 mm, HL 16.5–17.1 mm); snout obtusely pointed in dorsal view, longer than eye (RL 6.9–7.1 mm, ED 6.2–6.5 mm); interorbital distance 1.3–1.5 times broader than upper eyelid (UEW 3.6–3.7 mm, IOD 4.9–5.2 mm); tympanum distinct, round, more than half eye diameter (TD 3.7–3.9 mm); vomerine teeth obliquely angled; tongue notched posteriorly; vocal sac openings near corner of jaw in males. Fore-limb slender (HAL 19.0–20.5 mm); fingers free of webbing, tips of fingers expanded into small discs with circum-marginal grooves, relative finger lengths IV &lt; II &lt; I &lt; III; nuptial pad present in male. Hind-limb slender, tibia longer than thigh (TbL 22.0–24.0 mm; FL 19.0–21.6 mm); toe tips expanded into discs with circum-marginal grooves; webbing present, webbing formula: I1/2–3/4II0–1III0–1IV1–0V inner metatarsal tubercle elongate; tibio-tarsal articulation reaching between eye and nose. Dorsal skin finely granular; supratympanic fold distinct; dorsolateral fold distinct; throat, chest, belly and ventral surface of thigh smooth. Colouration in life: Dorsum reddish-brown, with a few dark brown mottling spots; lip white yellow; dorsal surface of fore-limb and hind-limb with dark crossbars; dorsolateral fold dark brown; flanks pale grey with dark brown spots; ventral surface slightly yellow, dark mottling on throat, less mottling on chest and underside of thighs (Fig. <xref ref-type="fig" rid="F13046092">14</xref>).</p></tp:treatment-sec><tp:treatment-sec sec-type="Distribution"><title>Distribution</title><p>In Vietnam, this species is known from Bac Kan, Vinh Phuc, Thanh Hoa, Nghe An, Ha Tinh, Hue and Quang Nam Provinces (<xref ref-type="bibr" rid="B13045976">Sheridan and Stuart 2018</xref>, <xref ref-type="bibr" rid="B13046011">To et al. 2025</xref>). Elsewhere, this species is known from Laos (<xref ref-type="bibr" rid="B13046060">Frost 2025</xref>).</p></tp:treatment-sec><tp:treatment-sec sec-type="Ecology"><title>Ecology</title><p>Specimens of <italic><tp:taxon-name><tp:taxon-name-part taxon-name-part-type="genus" reg="Hylarana">Hylarana</tp:taxon-name-part> <tp:taxon-name-part taxon-name-part-type="species" reg="annamitica">annamitica</tp:taxon-name-part></tp:taxon-name></italic> were found on the ground near two small streams between 19:00 h and 21:00 h. The surrounding habitat was a secondary forest of small hardwood and shrubs.</p></tp:treatment-sec><tp:treatment-sec sec-type="Conservation"><title>Conservation</title><p>Conservation status. LC (Least Concern) (<xref ref-type="bibr" rid="B13469561">IUCN 2025</xref>).</p></tp:treatment-sec><tp:treatment-sec><!--Section generated to contain objects referenced in tp:taxon-treatment.--><fig id="F13046092" position="float" orientation="portrait"><object-id xmlns:xlink="http://www.w3.org/1999/xlink" content-type="arpha" xlink:type="simple">0CD400A2-9AC7-547C-B0FA-8DFD6A7A4153</object-id><object-id xmlns:xlink="http://www.w3.org/1999/xlink" content-type="doi" xlink:type="simple">10.3897/BDJ.13.e159973.figure15</object-id><label>Figure 14.</label><caption><p><italic><tp:taxon-name><tp:taxon-name-part taxon-name-part-type="genus" reg="Hylarana">Hylarana</tp:taxon-name-part> <tp:taxon-name-part taxon-name-part-type="species" reg="nigrovittata">nigrovittata</tp:taxon-name-part></tp:taxon-name></italic> (adult male, IB A.6402).</p></caption><graphic xmlns:xlink="http://www.w3.org/1999/xlink" xlink:href="bdj-13-e159973-g014.jpg" position="float" id="oo_1332198.jpg" orientation="portrait" xlink:type="simple"><uri content-type="original_file" xlink:type="simple">https://binary.pensoft.net/fig/1332198</uri></graphic></fig></tp:treatment-sec><ref-list><ref id="B13045976"><element-citation xmlns:xlink="http://www.w3.org/1999/xlink" publication-type="article" xlink:type="simple"><person-group person-group-type="author"><name name-style="western"><surname>Sheridan</surname><given-names>J. A.</given-names></name><name name-style="western"><surname>Stuart</surname><given-names>B. L.</given-names></name></person-group><year>2018</year><article-title>Hidden species diversity in <italic><tp:taxon-name><tp:taxon-name-part taxon-name-part-type="genus" reg="Sylvirana">Sylvirana</tp:taxon-name-part> <tp:taxon-name-part taxon-name-part-type="species" reg="nigrovittata">nigrovittata</tp:taxon-name-part></tp:taxon-name></italic> (<tp:taxon-name><tp:taxon-name-part taxon-name-part-type="class">Amphibia</tp:taxon-name-part></tp:taxon-name>: <tp:taxon-name><tp:taxon-name-part taxon-name-part-type="family">Ranidae</tp:taxon-name-part></tp:taxon-name>) highlights the importance of taxonomic revisions in biodiversity conservation</article-title><source>PLoS One</source><volume>13</volume><issue>3: e0192766</issue><fpage>1</fpage><lpage>48</lpage><pub-id pub-id-type="doi">10.1371/journal.pone.0192766</pub-id></element-citation></ref><ref id="B13046011"><element-citation xmlns:xlink="http://www.w3.org/1999/xlink" publication-type="article" xlink:type="simple"><person-group person-group-type="author"><name name-style="western"><surname>To</surname><given-names>D. T.</given-names></name><name name-style="western"><surname>Le</surname><given-names>M. D.</given-names></name><name name-style="western"><surname>Le</surname><given-names>H. T.</given-names></name><name name-style="western"><surname>Phan</surname><given-names>M.</given-names></name><name name-style="western"><surname>Ho</surname><given-names>A. N.</given-names></name><name name-style="western"><surname>Nguyen</surname><given-names>T.</given-names></name><name name-style="western"><surname>Ziegler</surname><given-names>T.</given-names></name><name name-style="western"><surname>Pham</surname><given-names>A.</given-names></name></person-group><year>2025</year><article-title>Re-description and dietary ecology of the <italic><tp:taxon-name><tp:taxon-name-part taxon-name-part-type="genus" reg="Hylarana">Hylarana</tp:taxon-name-part> <tp:taxon-name-part taxon-name-part-type="species" reg="annamitica">annamitica</tp:taxon-name-part></tp:taxon-name></italic> (Sheridan &amp; Stuart, 2018) from central Vietnam</article-title><source>Biodiversity Data Journal</source><volume>13</volume><issue>145094</issue><fpage>1</fpage><lpage>17</lpage><pub-id pub-id-type="doi">10.3897/BDJ.13.e145094</pub-id></element-citation></ref><ref id="B13046060"><element-citation xmlns:xlink="http://www.w3.org/1999/xlink" publication-type="website" xlink:type="simple"><person-group person-group-type="author"><name name-style="western"><surname>Frost</surname><given-names>D. R.</given-names></name></person-group><article-title>Amphibian species of the world: An Online Reference, ver. 6.2, American Museum of Natural History, New York</article-title><uri xlink:type="simple">http://research.amnh.org/herpetology/amphibia/index.php</uri><date-in-citation content-type="access-date">2025-05-15T00:05:25+00:00</date-in-citation></element-citation></ref><ref id="B13469561"><element-citation xmlns:xlink="http://www.w3.org/1999/xlink" publication-type="website" xlink:type="simple"><person-group person-group-type="author"><name name-style="western"><surname>IUCN</surname></name></person-group><article-title>The IUCN Red List of Threatened Species</article-title><uri xlink:type="simple">http://www.iucnredlist.org</uri><date-in-citation content-type="access-date">2025-08-15T00:05:25+00:00</date-in-citation></element-citation></ref></ref-list></tp:taxon-treatment>
